# Supplementary material for: Social Interaction, Lifestyle, and Depressive Status: Mediators in the Longitudinal Relationship between Cognitive Function and Instrumental Activities of Daily Living Disability among Older Adults
Source: Int J Environ Res Public Health. 2022 Apr 1;19(7):4235. doi: 10.3390/ijerph19074235 (PMC8998450; doi:10.3390/ijerph19074235)
Supplement: Supplementary file 1 [file ijerph-19-04235-s001.zip]

Archive with 1 entries (1 files):
- ijerph-1635546-supplementary.pdf
